# Supplementary material for: Krüppel-like Factor-4-Mediated Macrophage Polarization and Phenotypic Transitions Drive Intestinal Fibrosis in THP-1 Monocyte Models In Vitro
Source: Medicina (Kaunas). 2024 Apr 26;60(5):713. doi: 10.3390/medicina60050713 (PMC11122781; doi:10.3390/medicina60050713)
Supplement: Supplementary file 1 [file medicina-60-00713-s001.zip]

Archive with 1 entries (1 files):
- medicina-2942462-supplementary.xlsx
