# Supplementary material for: Krüppel-like Factor-4-Mediated Macrophage Polarization and Phenotypic Transitions Drive Intestinal Fibrosis in THP-1 Monocyte Models In Vitro
Source: Medicina (Kaunas). 2024 Apr 26;60(5):713. doi: 10.3390/medicina60050713 (PMC11122781; doi:10.3390/medicina60050713)
Supplement: Supplementary file 1 [file medicina-60-00713-s001.zip › medicina-2942462-supplementary.xlsx]

## Sheet: Sheet1
Table S1. Scratched area healing rate of scratch-wound healing assay
Scratched area healing rate was calculated as (scratched area at 0 h – scratched area at 24 h)/(scratched area at 0)
	ctrl	M0	M1	M2a	M2b	M2c
Exp. 1	0.72256	0.680644	0.611109	0.68592	0.398617	0.882681
Exp. 2	0.601795	0.625894	0.694988	0.620937	0.463303	0.950213
Exp. 3	0.556269	0.609812	0.641575	0.668952	0.478825	0.962685
